# Supplementary material for: Brain activity patterns in high-throughput electrophysiology screen predict both drug efficacies and side effects
Source: Nat Commun. 2018 Jan 15;9:219. doi: 10.1038/s41467-017-02404-4 (PMC5768723; doi:10.1038/s41467-017-02404-4)
Supplement: Supplementary file 3 — Supplementary Data 1 [file 41467_2017_2404_MOESM3_ESM.xlsx]

## Sheet: Sheet1
Compound	CAS Number	Supplier	Primary Pathway(s)	Concentration	45 minutes	2 hours	4 hours		Predicted SCN1A Binder	Predicted SCN8A Binder	Reported anticonvulsant activity		Na+ channels	Ca2+ channels	K+ channels	Serotonin levels	Norepinephrine levels	Dopamine levels	GABA levels	GABA signaling	Glutamate (NMDA) signaling	Glutamate (AMPA) signaling	Glutamate (Kainate) signaling	Glutamate (metabotropic) signaling	Dopamine signaling	Serotonin signaling	α-Adrenergic signaling	β-Adrenergic signaling	Histamine signaling	Acetylcholine (muscarinic) signaling	Acetylcholine (nicotinic) signaling	Glycine signaling	Adenosine signaling	Opioid signaling	Sigma receptor signaling	Acetylcholinesterase	Oxytocin signaling		Mechanism Details
Haloperidol	52-86-8	Sigma H1512	Dopamine (-)	10 μM	77.9984	51.3791	41.2382	56.8719																	-														Antagonist of the dopamine D2 receptor; additional targets may include 5-HT2, NMDA, and α-adrenergic receptors
Droperidol	548-73-2	Sigma D1414	Dopamine (-)	100 μM	89.076	65.8193	40.772	65.2224																	-														Antagonist of the dopamine D2 receptor; additional antagonistic activity on α1-adrenergic receptor
Quetiapine	111974-72-2	Sigma Q3638	Serotonin (-), Dopamine (-)	10 μM	85.1311	85.8722	84.6587	85.2207																	-	-	-		-										Antagonist of the dopamine D1 and D2, serotonin 5-HT1A and 5-HT2, and α1- and α2-adrenergic receptors; additional antagonistic activity at the histamine H1 receptor
Risperidone	106266-06-2	Sigma R3030	Serotonin (-), Dopamine (-)	100 μM	92.7628	101.377	79.6809	91.2735																	-	-													Antagonist of dopaminergic D2 and serotonin 5-HT2 receptors; additional antagonistic activity at α1- and α2-adrenergic and histamine H1 receptors
Buspirone	33386-08-2	Sigma B7148	Serotonin (+)	100 μM	115.915	94.3526	69.2242	93.1639	+																-	+													Agonist of the serotonin 5-HT1A receptor; additional antagonistic activity on the dopamine D2 receptor
Thioridazine	130-61-0	Sigma T9025	Dopamine (-)	1 μM	104.753	96.3519	103.125	101.41	+	+															-														Antagonist of the dopamine D1 and D2 receptors; may have additional antagonistic activity at α-adrenergic receptors
Ziprasidone	138982-67-9	Sigma Z2777	Monoamines (-)	100 μM	87.769	85.5568	136.58	103.302																	-	-	-		-										Antagonist of the serotonin 5-HT2, dopamine D2, α1 and 2-adrenergic, and histamine H1 receptors
Clozapine	5786-21-0	Sigma C6305	Dopamine (-), Serotonin (-)	1 μM	113.31	115.391	102.348	110.35																	-	-													Antagonist of serotonin 5-HT2 and dopamine D2 receptors; additional antagonistic activity at histaminergic H1 and α-adrenergic receptors
Chlorpromazine	69-09-0	Sigma C8138	Multiple	1 μM	121.908	112.197	100.95	111.685	+	+															-	-	-		-	-									Antagonist of dopaminergic, serotonergic, histaminergic, α-adrenergic, and muscarinic acetylcholine receptors
Olanzapine	132539-06-1	Sigma O1141	Serotonin (-), Dopamine (-)	10 μM	118.477	119.376	107.564	115.139																	-	-													Antagonist of the serotonin 5-HT2 and dopamine D2 receptors; additional antagonistic activity at 5-HT2, dopamine, histamine H1, muscarinic, and α1-adrenergic receptors
Cinnarizine	298-57-7	Sigma C5270	Ca2+ channels (-), Histamine (-)	1 μM	124.714	117.099	105.876	115.897			Yes			-											-				-	-									Inhibits T-type Ca2+ channels; additional antagonistic activity at histamine H1, dopamine D2, and muscarinic acetylcholine receptors
Domperidone	57808-66-9	Sigma D122	Dopamine (-)	100 μM	103.052	135.706	121.401	120.053																	-														Antagonist of the dopamine D2 receptor
L-741,626	81226-60-0	Sigma L135	Dopamine (-)	10 μM	140.749	125.149	132.677	132.858																	-														Antagonist of the dopamine D2 receptor
SCH 23390	125941-87-9	Sigma D054	Dopamine (-)	10 μM	160.532	240.992	188.027	196.517																	-														Antagonist of the dopamine D1 receptor
Bromocriptine	22260-51-1	Sigma B2134	Dopamine (+)	100 μM	34.0765	24.3367	16.7162	25.0431																	+														Preferential agonist of the dopamine D2 receptor; additional agonistic activity on 5-HT and α-adrenergic receptors
Pergolide	66104-23-2	Sigma P8828	Dopamine (+)	1 μM	40.4335	57.8727	78.7585	59.0216																	+														Agonist of the dopamine D2 receptor; additional agonistic activity at dopamine D3, α-adrenergic, and serotonin 5-HT receptors
Quinelorane	97548-97-5	Sigma Q110	Dopamine (+)	100 μM	50.3822	65.0889	89.5224	68.3312																	+														Agonist of the dopamine D2 and D3 receptors
Ropinirole	91374-20-8	Sigma R2530	Dopamine (+)	100 μM	64.9102	76.489	67.347	69.5821																	+														Agonist of the dopamine D2 and D3 receptors
Quinpirole	85798-08-9	Sigma Q102	Dopamine (+)	100 μM	60.8645	84.1563	83.1174	76.0461																	+														Agonist of the dopamine D2 and D3 receptors
6,7-ADTN	13575-86-5	Santa Cruz 251693	Dopamine (+)	100 μM	90.6054	92.108	92.5116	91.7417																	+														Agonist of the dopamine D1 receptor
Apomorphine	41372-20-7	Sigma A4393	Dopamine (+)	10 μM	119.639	106.656	68.1254	98.1401			Yes														+														Non-selective agonist of dopamine receptors
Chloro-APB hydrobromide	80751-65-1	Sigma C130	Dopamine (+)	10 μM	152.365	168.87	176.584	165.94																	+														Agonist of the dopamine D1 receptor
Bupropion	31677-93-7	Sigma B102	Dopamine (+), NE/EPI (+)	10 μM	84.6887	94.4939	89.63	89.6042								+	+	+																					Norepinephrine-dopamine reuptake inhibitor; prodrug for Hydroxybupropion
Dextroamphetamine	51-63-8	Sigma A5880	Dopamine (+), NE/EPI (+)	100 μM	97.5651	86.9126	95.2516	93.2431									+	+																					Norepinephrine and dopamine releasing agent; possible agonist of 5-HT receptors and inhibitor of monoamine oxidase
(+)-Norfenfluramine	37936-89-3	Sigma N3288	Serotonin (+)	10 μM	97.8194	100.006	101.886	99.9039								+	+	+								+													Serotonin releasing agent; agonist of the serotonin 5-HT2A, 2B, and 2C receptors; may also release norepinephrine and dopamine
CGP-13501	56189-68-5	Sigma C0987	GABA (+)	10 μM	6.54182	2.35263	17.0688	8.6544												+																			Positive allosteric modulator of the GABAB receptor
Nicergoline	27848-84-6	Sigma N7889	NE/EPI (-)	30 μM	33.4787	17.0508	15.5719	22.0338																			-												Antagonist of the α1-adrenergic receptor
Midazolam	59467-96-8	Tocris 2832	GABA (+)	10 μM	28.8917	22.6747	23.5409	25.0358			Yes									+																			Positive allosteric modulator of the GABAA receptor; benzodiazepine
Promethazine	58-33-3	Sigma P4651	Histamine (-)	30 μM	36.0177	27.107	14.1709	25.7652																					-	-									Antagonist of the histamine H1 receptor; additional antagonistic activity at the muscarinic acetylcholine receptor
(+)-Fenfluramine (Dexfenfluramine)	3239-45-0	Tocris 2695	Serotonin (+)	100 μM	27.2402	29.0125	33.2674	29.84			Yes					+																							Serotonin releasing agent; may also release norepinephrine and dopamine
Allopregnanolone	516-54-1	Sigma P8887	GABA (+)	1 μM	25.6943	28.3383	35.7994	29.944			Yes									+																			Positive allosteric modulator of the GABAA receptor; endogenous pregnane neurosteroid
Progesterone	57-83-0	Santa Cruz 296138	Progestogen (+)	0.4 μM	31.1467	27.86	38.3267	32.4444	+		Yes																							+					Agonist of the nuclear progesterone receptor; antagonist of the mineralocorticoid receptor; precursor of neurosteroids such as allopregnanolone
Carbamazepine	298-46-4	Sigma C4024	Na+ channels (-)	100 μM	44.9663	36.7891	26.178	35.9778			Yes		-																										Inhibits Na+ channels
Clobazam	22316-47-8	Sigma C8414	GABA (+)	50 μM	34.1124	34.2586	40.4817	36.2842			Yes									+																			Positive allosteric modulator of the GABAA receptor; benzodiazepine
Diazepam	439-14-5	Sigma D0899	GABA (+)	10 μM	33.6255	39.7481	39.2435	37.539			Yes									+																			Positive allosteric modulator of the GABAA receptor; benzodiazepine
Azinphos-methyl	86-50-0	Sigma 45333	Acetylcholine (+)	10 μM	40.9406	38.9852	34.1998	38.0419																												-			Acetylcholinesterase inhibitor; organophosphate insecticide
L-701,324	142326-59-8	Sigma L0258	Glutamate (-)	1 μM	43.6718	35.2187	36.1164	38.3356			Yes										-																		Antagonist of the NMDA glutamate receptor
Alprazolam	28981-97-7	Sigma A8800	GABA (+)	100 μM	43.3506	39.0976	32.6359	38.3614												+																			Positive allosteric modulator of the GABAA receptor; benzodiazepine
Ganaxolone	38398-32-2	Sigma G7795	GABA (+)	1 μM	39.1304	46.7094	41.0763	42.3054			Yes									+																			Positive allosteric modulator of the GABAA receptor; synthetic analog of allopregnanolone
Nitrazepam	146-22-5	Sigma N3889	GABA (+)	10 μM	52.1476	43.5375	35.7681	43.8177			Yes									+																			Positive allosteric modulator of the GABAA receptor; benzodiazepine
MPEP	219911-35-0	Sigma M5435	Glutamate (-)	10 μM	48.5974	41.7917	42.4361	44.275			Yes													-															Antagonist of the metabotropic glutamate receptor 5
Pargyline	306-07-0	Sigma P8013	Monoamines (+)	100 μM	56.0356	42.5961	35.9617	44.8645																															Inhibitor of monoamine oxidase B; may also inhibit monoamine oxidase A
Pyrilamine (Mepyramine)	59-33-6	Sigma P5514	Histamine (-)	100 μM	78.6631	43.4852	24.2392	48.7959																					-										Antagonist of the histamine H1 receptor
Clonazepam	1622-61-3	Sigma C1277	GABA (+)	50 μM	51.5204	48.2603	51.6491	50.4766			Yes									+																			Positive allosteric modulator of the GABAA receptor; benzodiazepine
Stiripentol	49763-96-4	Sigma S6826	GABA (+)	20 μM	46.994	49.6934	55.1124	50.5999			Yes									+																			Agonist of the GABAA receptor
Prilocaine	1786-81-8	Sigma P9547	Na+ channels (-)	100 μM	57.8144	52.543	42.0728	50.8101					-																										Inhibits Na+ channels; local anesthetic
Mepivacaine	1722-62-9	Sigma M3189	Na+ channels (-)	100 μM	65.9871	49.3304	41.7298	52.3491					-																										Inhibits Na+ channels; local anesthetic
Fluoxetine	56296-78-7	Sigma F132	Serotonin (+)	10 μM	87.0529	56.5293	25.5726	56.3849			Yes					+																							Selective serotonin reuptake inhibitor
Tiagabine	145821-59-6	Sigma SML0035	GABA (+)	100 μM	61.0784	56.2004	55.2476	57.5088			Yes								+																				GABA reuptake inhibitor; exact therapeutic mechanism unknown
Bopindolol	62658-64-4	Santa Cruz 200144	NE/EPI (-)	10 μM	68.2812	52.774	56.168	59.0744																				-											Antagonist of the β1-adrenergic receptor; prodrug of pindolol
Carisbamate	194085-75-1	SK Bio.	Unclear	100 μM	70.4889	54.1268	53.6484	59.4214			Yes																												Unknown
Rufinamide	106308-44-5	Sigma R8404	Unclear [Na+ channels (-)?]	100 μM	73.8129	48.4652	59.6636	60.6472			Yes		-																										Prolongs inactive state of Na+ channels; exact therapeutic mechanism unclear
DPCPX	102146-07-6	Sigma C101	Adenosine (-)	100 μM	58.1767	66.5484	57.6304	60.7852																									-						Antagonist of adenosine A1 receptor
Dizocilpine (MK-801)	77086-22-7	Sigma M107	Glutamate (-)	10 μM	93.0385	60.2816	39.9779	64.4327			Yes										-																		Non-competitive antagonist of the NMDA receptor
Aconitine	302-27-2	Sigma A8001	Na+ channels (+)	1 μM	80.4047	56.1757	62.0196	66.2					+																										Activates Na+ channels
Mifepristone	84371-65-3	Santa Cruz 203134	Progesterone (-), Glucocorticoids (-)	25 μM	88.9664	68.9946	40.9233	66.2948	+																														Antagonist of the progesterone and glucocorticoid receptors
Clenbuterol	21898-19-1	Sigma C5423	NE/EPI (+)	100 μM	85.2167	64.8318	50.4676	66.8387																				+											Agonist of the β2-adrenergic receptor
Ropivacaine	132112-35-7	Sigma R0283	Na+ channels (-)	10 μM	77.1169	68.5106	65.6164	70.4147					-																										Inhibits Na+ channels
Methadone	1095-90-5	Sigma M0267	Opiates (+)	100 μM	93.7569	74.8412	44.5408	71.0463													-													+					Agonist of the μ-opioid receptor; may block the NMDA glutamate receptor; synthetic opioid
Guanfacine	29110-48-3	Sigma G1043	NE/EPI (+)	100 μM	75.7988	77.8235	60.432	71.3514																			+												Agonist of the α2-adrenergic receptor
Tizanidine	64461-82-1	Sigma T6950	NE/EPI (+)	100 μM	74.573	73.4974	67.3593	71.8099			Yes																+												Agonist of the α2-adrenergic receptor
Retigabine (Ezogabine)	150812-12-7	Alomone R-100	K+ channels (+)	1 μM	80.9375	61.108	76.0426	72.696			Yes				+																								Kv7.2-7.5 voltage-gated potassium channel opener
Atomoxetine	82248-59-7	Sigma T7947	NE/EPI (+)	10 μM	77.463	72.9258	68.1842	72.8577									+																						Norepinephrine reuptake inhibitor
Venlafaxine	99300-78-4	Sigma V7264	Serotonin (+), NE/EPI (+)	10 μM	80.2564	73.8308	64.8889	72.992								+	+																						Serotonin and norepinephrine reuptake inhibitor; weak inhibitor of dopamine reuptake
Clemizole	442-52-4	ApexBio A3315	Histamine (-)	10 μM	81.7923	80.7065	58.2009	73.5666																					-										Antagonist of the histamine H1 receptor
Paroxetine	110429-35-1	Sigma P9623	Serotonin (+)	10 μM	85.0453	69.8342	69.845	74.9082								+																							Selective serotonin-reuptake inhibitor
Dextromethorphan	6700-34-1	Sigma D9684	Multiple	10 μM	84.2148	69.7662	71.9944	75.3252	+	+	Yes					+					-										-				+				Antagonist of the NMDA glutamate and nicotinic acetylcholine receptors; serotonin reuptake inhibitor; agonist of the σ1 and σ2 receptors
Duloxetine	136434-34-9	Sigma SML0474	Serotonin (+), NE/EPI (+)	1 μM	79.7766	71.1363	77.0259	75.9796								+	+																						Selective serotonin and norepinephrine reuptake inhibitor; weak inhibitor of dopamine reuptake
Metoprolol	56392-17-7	Sigma M5391	NE/EPI (-)	100 μM	85.7119	73.9723	69.2887	76.3243																				-											Antagonist of the β1-adrenergic receptor
Tolcapone	134308-13-7	Sigma SML0150	Catecholamines (+)	10 μM	84.6179	79.8299	64.6894	76.3791																															Catechol-O-methyltransferase inhibitor
Propranolol	318-98-9	Sigma P0884	NE/EPI (-)	10 μM	82.0703	74.8981	73.9079	76.9588																				-											Antagonist of the β-adrenergic receptor
Mexiletine	5370-01-4	Sigma M2727	Na+ channels (-)	100 μM	86.7293	77.4062	67.0528	77.0628			Yes		-																										Inhibits Na+ channels; local anesthetic
Fluvoxamine	61718-82-9	Sigma F2802	Serotonin (+)	10 μM	85.5075	65.4739	84.824	78.6018								+																							Selective serotonin reuptake inhibitor
Methsuximide	77-41-8	Santa Cruz 211814	Ca2+ channels (-)	100 μM	78.681	83.0853	79.3452	80.3705			Yes			-																									Inhibits T-type Ca2+ channels
SIB 1757	31993-01-8	Sigma S9186	Glutamate (-)	10 μM	87.5266	88.5669	70.6468	82.2468																-															Antagonist of the metabotropic glutamate receptor 5
Isoproterenol	5984-95-2	Sigma I6504	NE/EPI (+)	100 μM	81.0582	86.1883	81.1646	82.8037	+																			+											Agonist of the β-adrenergic receptors
Caffeine	58-08-2	Sigma C0750	Adenosine (-)	100 μM	82.0421	82.7035	85.1996	83.315																									-						Antagonist of adenosine receptors
Carvedilol	72956-09-3	Sigma PHR1265	NE/EPI (-)	10 μM	82.525	85.3532	82.9969	83.625																			-	-											Antagonist of β1-, β2-, and α1-adrenergic receptors
Phenytoin	57-41-0	Sigma PHR1139	Na+ channels (-)	100 μM	89.4119	86.6405	76.2989	84.1171			Yes		-																										Inhibits Na+ channels
Baclofen	1134-47-0	Sigma B5399	GABA (+)	100 μM	83.5833	83.9388	85.7588	84.427												+																			Agonist of the GABAB receptor
Mephenytoin	50-12-4	Sigma UC177	Na+ channels (-)	100 μM	96.7197	85.3158	73.3338	85.1231			Yes		-																										Exact therapeutic mechanism unknown; thought to inhibit Na+ channels
Desipramine	58-28-6	Sigma D3900	NE/EPI (+)	1 μM	94.9135	83.2101	77.3713	85.165									+																						Norepinephrine reuptake inhibitor; additional weaker inhibitory activity for serotonin; tricyclic antidepressant
Vigabatrin	68506-86-5	Sigma V8261	GABA (+)	100 μM	86.029	88.7855	83.4833	86.0993			Yes									+																			Irreversible inhibitor of GABA transaminase
Imipramine	113-52-0	Sigma I0899	Serotonin (+), NE/EPI (+)	10 μM	108.717	85.4093	65.781	86.6357								+	+																						Serotonin and norepinephrine reuptake inhibitor; may block histamine H1, α1-adrenergic, and muscarinic receptors; tricyclic antidepressant
Safinamide	202825-46-5	Selleck S1472	Na+/Ca2+ channels (-), Monoamines (+)	100 μM	92.9764	82.0711	85.6934	86.9136			Yes		-	-																									Inhibits Na+ and Ca2+ channels; inhibitor of monoamine oxidase B; inhibits glutamate and aspartate release from synaptic terminals
BMY 7378	21102-95-4	Santa Cruz 203849	NE/EPI (-)	10 μM	93.2298	85.3818	84.7395	87.7837																		+	-												Antagonist of the α1D-adrenergic receptor; possible agonist of the serotonin 5-HT1A receptor
Valproic acid (valproate)	1069-66-5	Sigma P4543	GABA (+)	100 μM	85.8595	82.4203	95.4522	87.9107	+	+	Yes		-						+																				Elevates GABA levels, possibly by inhibition of GABA transaminase and/or GABA reuptake; may inhibit Na+ channels
Chloropyramine	6170-42-9	Sigma C1915	Histamine (-)	1 μM	88.5295	89.0855	86.6138	88.0763																					-										Antagonist of the histamine H1 receptor
Pindolol	13523-86-9	Sigma P0778	NE/EPI (-)	100 μM	91.5283	94.2265	79.4095	88.3881	+	+																		-											Antagonist of the β-adrenergic receptors; weak partial agonist of serotonin 5-HT1 receptors
Oxcarbazepine	28721-07-5	Supernus	Na+ channels (-)	100 μM	101.475	79.2875	84.9092	88.5571			Yes		-																										Inhibits Na+ channels
Escitalopram	219861-08-2	Sigma E4786	Serotonin (+)	10 μM	91.3752	90.4043	84.3714	88.717								+																							Selective serotonin reuptake inhibitor
Morphine	6211-15-0	Sigma M8777	Opiates (+)	100 μM	91.9981	88.5217	86.5129	89.0109																										+					Agonist of the μ-opioid receptor; additional agonistic activity at the κ- and δ-opioid receptors
Amiodarone	19774-82-4	Sigma A8423	Ion channels (-)	100 μM	96.0714	96.4924	78.6719	90.4119	+	+			-	-	-													-											Non-selective ion channel blocker
Zonisamide	68291-98-5	Sigma Z2001	Unclear [Na+/Ca2+ channels (-)?]	100 μM	103.616	80.9428	87.7177	90.759	+	+	Yes		-	-																									Inhibits Na+ and T-type Ca2+ channels; exact therapeutic mechanism unknown
Levallorphan	71-82-9	Sigma L121	Opiates (-)	100 μM	96.2849	90.9965	86.6649	91.3155	+	+																								+/-					Antagonist of the μ-opioid receptor; also possesses some agonist properties
Procaterol	62929-91-3	Sigma P9180	NE/EPI (+)	100 μM	85.0994	99.2375	90.5519	91.6296	+	+																		+											Agonist of the β2-adrenergic receptor
Digitoxigenin	143-62-4	Sigma D9404	Na+/K+ pump (-)	1 μM	91.1981	91.4481	92.4031	91.6831																															Inhibits the Na+/K+ pump
Clomipramine	17321-77-6	Sigma C7291	Serotonin (+)	1 μM	88.5441	91.7529	100.816	93.7043								+	+																						Serotonin reuptake inhibitor; additional inhibitory activity on norepinephrine reuptake; tricyclic antidepressant
Dihydroergocristine	24730-10-7	Santa Cruz 201117	Serotonin (-)	10 μM	105.931	104.419	72.0951	94.1483																		-													Antagonist of serotonin 5-HT receptors; partial agonist of α-adrenergic and dopaminergic receptors
Flunarizine	30484-77-6	Sigma F8257	Ca2+ channels (-)	0.1 μM	103.803	91.6231	87.1655	94.1971			Yes			-																									Inhibits T-type Ca2+ channels; possible antagonistic activity at histamine H1 receptor
Scopolamine	6533-68-2	Sigma S0929	Acetylcholine (-)	100 μM	98.8877	97.9287	85.8226	94.213	+																					-									Antagonist of the muscarinic acetylcholine receptors
UK 14,304	59803-98-4	Sigma U104	NE/EPI (+)	100 μM	109.39	87.4378	87.1283	94.652																			+												Agonist of the α2-adrenergic receptor
U-54494A	112465-94-8	Tocris 0498	Opiates (+)	1 μM	96.6221	93.9084	95.0551	95.1952			Yes										-													+					Agonist of the κ-opioid receptor; may have antagonistic activity at the NMDA glutamate receptor
Timolol	26921-17-5	Sigma T6394	NE/EPI (-)	100 μM	91.6874	95.1873	101.819	96.2314																				-											Antagonist of the β-adrenergic receptor
Phenobarbital	50-06-6	Sigma P1636	GABA (+)	100 μM	101.318	103.299	85.4024	96.6731			Yes									+																			Positive allosteric modulator of the GABAA receptor; barbiturate
AP5 (D(-)-APV)	79055-68-8	Sigma A8054	Glutamate (-)	100 μM	103.049	94.6639	96.7186	98.1438													-																		Antagonist of the NMDA glutamate receptor
Physostigmine	57-47-6	Santa Cruz 202764	Acetylcholine (+)	100 μM	110.806	98.3125	86.9722	98.6968																												-			Acetylcholinesterase inhibitor
Remacemide	111686-79-4	Sigma SML0335	Glutamate (-)	100 μM	106.722	109.223	84.7948	100.246			Yes		-								-																		Antagonist of the NMDA glutamate receptor; also inhibits Na+ channels
Procaine	51-05-8	Sigma P9879	Na+ channels (-)	100 μM	97.7275	104.76	99.1203	100.536					-								-					-													Inhibits Na+ channels; additional antagonistic activity at NMDA glutamate, nicotinic acetylcholine, and serotonin receptors
Trimethadione	127-48-0	Sigma T0781	Ca2+ channels (-)	100 μM	100.002	100.464	102.076	100.847	+	+	Yes			-																									Inhibits T-type Ca2+ channels
Raloxifene	82640-04-8	Santa Cruz 204230	Estrogen (+/-)	100 μM	97.9702	86.7005	119.177	101.282	+																														Selective estrogen receptor modulator; estrogen agonist on bone and lipid metabolism; estrogen antagonist on breast and uterine tissue
FG-7142	78538-74-6	Santa Cruz 203952	GABA (-)	10 μM	110.572	102.623	99.8013	104.332												-																			Antagonist of the GABAA receptor
Yohimbine	65-19-0	Sigma Y3125	NE/EPI (-)	100 μM	102.384	103.289	108.264	104.646	+																		-												Antagonist of the α2-adrenergic receptor; may have additional antagonistic activity at α1-adrenergic, serotonin 5-HT, and dopamine D2 receptors
Loratadine	79794-75-5	Sigma L9664	Histamine (-)	100 μM	86.4252	109.106	121.051	105.527																					-										Antagonist of histamine H1 receptor
Lamotrigine	84057-84-1	Sigma L3791	Unclear [Na+ channels (-)?]	100 μM	106.747	105.521	107.504	106.591			Yes		-																										Exact therapeutic mechanism unknown; may inhibit Na+ channels
Bicalutamide	90357-06-5	Santa Cruz 202976	Androgen (-)	100 μM	102.246	120.592	98.3968	107.078	+																														Antagonist of androgen receptor
Ethosuximide	77-67-8	Sigma E7138	Ca2+ channels (-)	100 μM	116.481	114.249	94.5736	108.434			Yes			-																									Inhibits T-type Ca2+ channels
Dihydroergotamine	6190-39-2	Santa Cruz 294343	Serotonin (+)	10 μM	106.663	136.974	86.3983	110.012																		+													Agonist of serotonin 5-HT1D receptors; additional agonistic activity at 5-HT2, dopaminergic D2, and α-adrenergic receptors
Zimelidine	56775-88-3	Santa Cruz 203725	Serotonin (+)	100 μM	122.146	126.961	84.5563	111.221								+																							Selective serotonin reuptake inhibitor
Epinephrine	51-43-4	Sigma E4250	NE/EPI (-)	100 μM	118.581	113.433	103.931	111.982	+																		+	+											Agonist of the adrenergic receptors
Gabapentin	60142-96-3	Sigma G154	Unclear [GABA (+), VDCC (-)?]	100 μM	125.598	104.863	106.46	112.307			Yes			-					+																				Exact therapeutic mechanism unknown; increases the synaptic concentration of GABA; binds VDCC subunits α2δ-1 and α2δ-2
Ketanserin	83846-83-7	Sigma S006	Serotonin (-)	100 μM	115.399	112.954	112.859	113.737																		-													Antagonist of the serotonin 5-HT2 receptor
Felbamate	25451-15-4	Sigma F0778	Unclear [Glutamate (-)?]	100 μM	134.88	108.012	100.16	114.351			Yes										-																		Exact therapeutic mechanism unknown; possible antagonist of the NMDA glutamate receptor
Clemastine	14976-57-9	Sigma SML0445	Histamine (-)	1 μM	121.161	120.992	102.36	114.838																					-										Antagonist of the histamine H1 receptor
2-Chloroadenosine	146-77-0	Sigma C5134	Adenosine (+)	100 μM	114.134	114.9	121.93	116.988			Yes																						+						Agonist of the adenosine A1 receptor
CNQX	115066-14-3	Sigma C239	Glutamate (-)	100 μM	119.718	119.644	113.892	117.751														-	-																Antagonist of the AMPA/kainate receptor
Phenylephrine	61-76-7	Sigma P6126	NE/EPI (+)	100 μM	126.163	126.605	100.491	117.753	+																		+												Agonist of the α1-adrenergic receptor
Levorphanol	5985-38-6	Sigma L5143	Opiates (+)	100 μM	92.344	98.2181	165.754	118.772																										+					Agonist of the μ-opioid receptor; synthetic morphine analog
Adenosine	58-61-7	Sigma A9251	Adenosine (+)	100 μM	125.594	117.556	114.877	119.342		+	Yes																						+						Endogenous neurotransmitter for adenosine receptors
Azelaic Acid	123-99-9	Sigma 246379	Unclear	100 μM	112.615	126.163	121.462	120.08	+	+																													Antimicrobial; exact therapeutic mechanism unknown
Guanabenz	23256-50-0	Sigma G110	NE/EPI (+)	100 μM	155.944	126.432	80.2021	120.859																			+												Agonist of the α2-adrenergic receptor
Ursodeoxycholic acid	128-13-2	Sigma U5127	Unclear	100 μM	121.062	127.834	117.14	122.012	+	+																													Reduces cholesterol absorption
Quipazine	5786-68-5	Sigma Q1004	Serotonin (+)	100 μM	111.854	167.528	86.872	122.085																		+													Agonist of serotonin 5-HT2 and 5-HT3 receptors
Metergoline	17692-51-2	Santa Cruz 204079	Serotonin (-)	1 μM	131.926	117.622	117.225	122.257																		-													Antagonist of serotonin 5-HT1, 5-HT2, and 5-HT7 receptors
Terfenadine	50679-08-8	Sigma T9652	Histamine (-)	10 μM	93.8383	134.67	138.562	122.357							-														-										Antagonist of the histamine H1 receptor; HERG K+ channel blocker
Terbutaline	23031-32-5	Sigma T2528	NE/EPI (+)	100 μM	123.963	119.158	125.051	122.724	+																			+											Agonist of the β2-adrenergic receptor
Oxytocin	50-56-6	Sigma O3251	Oxytocin (+)	1 μM	133.298	137.172	126.746	132.405			Yes																										+		Agonist of the oxytocin receptor
Topiramate	97240-79-4	Sigma T0575	GABA (+), Glutamate (-)	100 μM	125.473	112.12	160.312	132.635			Yes		-							+		-	-																Proposed mechanisms include inhibition of Na+ channels, potentiation of GABA, and antagonism of the AMPA/Kainate receptors
Primidone	125-33-7	Sigma P7295	Unclear [GABA (+), Na+ channels (-)?]	100 μM	121.616	133.984	148.021	134.54	+	+	Yes		-							+																			Exact therapeutic mechanism unknown; proposed mechanisms include inhibition of Na+ channels and potentiation of the GABAA receptor
N-Methylquipazine	28614-26-8	Santa Cruz 203639	Serotonin (+)	10 μM	135.83	109.334	165.483	136.882																		+													Agonist of the serotonin 5-HT3 receptor
Ifenprodil	23210-58-4	Sigma I2892	Glutamate (-)	10 μM	129.538	128.057	156.128	137.908													-																		Antagonist of the NMDA glutamate receptor
Clonidine	4205-91-8	Sigma C7897	NE/EPI (+)	100 μM	138.345	145.749	130.63	138.241																			+												Agonist of the α2-adrenergic receptor
Donepezil	884740-09-4	Sigma D6821	Acetylcholine (+)	1 μM	145.394	146.524	124.437	138.785																												-			Acetylcholinesterase inhibitor
Strychnine	57-24-9	Sigma S0532	Glycine (-)	10 μM	121.697	127.752	179.254	142.901																							-	-							Antagonist of the glycine receptor; additional antagonistic activity on the nicotinic acetylcholine receptor
Pregabalin	148553-50-8	Sigma PZ0010	Unclear	100 μM	109.637	137.609	186.315	144.521			Yes			-																									Exact therapeutic mechanism unknown; binds the α2δ subunit of voltage-dependent Ca2+ channels
Fenobam	57653-26-6	Sigma F0430	Glutamate (-)	10 μM	136.489	160.275	140.556	145.774																-															Negative allosteric modulator of the metabotropic glutamate receptor 5
Astemizole	68844-77-9	Sigma A2861	Histamine (-)	10 μM	181.271	186.642	82.7946	150.236							-														-										Antagonist of the histamine H1 receptor; HERG K+ channel blocker
Diphenylpyraline	132-18-3	Sigma 280550	Histamine (-)	10 μM	167.685	129.842	164.201	153.909																					-										Antagonist of histamine H1 receptor
Atropine	51-55-8	Sigma A0132	Acetylcholine (-)	100 μM	163.721	196.589	158.818	173.043																						-									Non-selective antagonist of muscarinic acetylcholine receptors
Prazosin	19237-84-4	Sigma P7791	NE/EPI (-)	100 μM	149.515	193.631	220.298	187.815																			-												Antagonist of the α1-adrenergic receptor
Fenoterol	1944-12-3	Sigma F1016	NE/EPI (+)	100 μM	192.992	204.449	203.711	200.384																				+											Agonist of the β2-adrenergic receptor
Chlordane	12789-03-6	Sigma 45378	GABA (-)	1 μM	106.73	237.389	265.139	203.086												-																			Antagonist of the GABAA receptor; organochlorine insecticide
Aldrin	309-00-2	Sigma 49000-U	GABA (-)	1 μM	110.186	232.241	280.803	207.743												-																			Antagonist of the GABAA receptor; organochlorine insecticide
Doxazosin	77883-43-3	Santa Cruz 205656	NE/EPI (-)	100 μM	231.403	334.14	353.356	306.3																			-												Antagonist of the α1-adrenergic receptor
